# Supplementary material for: Comparing the Efficacy of Two Generations of EGFR-TKIs: An Integrated Drug–Disease Mechanistic Model Approach in EGFR-Mutated Lung Adenocarcinoma
Source: Biomedicines. 2024 Mar 21;12(3):704. doi: 10.3390/biomedicines12030704 (PMC10968545; doi:10.3390/biomedicines12030704)
Supplement: Supplementary file 1 [file biomedicines-12-00704-s001.zip]

Archive with 1 entries (1 files):
- biomedicines-2890105-supplementary.pdf
